# Supplementary material for: Modification and optimization of the FECPAKG2 protocol for the detection and quantification of soil-transmitted helminth eggs in human stool
Source: PLoS Negl Trop Dis. 2018 Oct 15;12(10):e0006655. doi: 10.1371/journal.pntd.0006655 (PMC6224113; doi:10.1371/journal.pntd.0006655)
Supplement: S1 Table — (XLSX) [file pntd.0006655.s001.xlsx]

## Sheet: Sheet2
	Country	Sample ID	FEC (in EPG) based on a single Kato-Katz thick smear			Experiment
			A. lumbricoides	T. trichiura	hookworms
	Ethiopia	Exp1-01	216	336	0	Sedimentation
	Ethiopia	Exp1-02	2712	288	0	Sedimentation
	Ethiopia	Exp1-03	144	696	0	Sedimentation
	Ethiopia	Exp1-04	3912	0	96	Sedimentation
	Ethiopia	Exp1-05	6552	0	0	Sedimentation
	Ethiopia	Exp1-06	0	2952	0	Sedimentation
	Ethiopia	Exp1-07	0	1608	0	Sedimentation
	Ethiopia	Exp1-08	2640	96	0	Sedimentation
	Ethiopia	Exp1-09	312	480	0	Sedimentation
	Ethiopia	Exp1-10	0	240	72	Sedimentation
	Ethiopia	Exp1-11	0	72	504	Sedimentation
	Ethiopia	Exp1-12	0	240	288	Sedimentation
	Ethiopia	Exp1-13	2472	24	1752	Sedimentation
	Ethiopia	Exp1-14	2232	288	1752	Sedimentation
	Ethiopia	Exp1-15	2880	120	0	Sedimentation
	Ethiopia	Exp2-01	6144	1056	0	Accumulation
	Ethiopia	Exp2-02	1392	1584	0	Accumulation
	Ethiopia	Exp2-03	216	0	48	Accumulation
	Ethiopia	Exp2-04	2712	0	0	Accumulation
	Ethiopia	Exp2-05	0	72	504	Accumulation
	Ethiopia	Exp2-06	6744	528	0	Accumulation
	Ethiopia	Exp2-07	1080	168	1752	Accumulation
	Ethiopia	Exp2-08	2232	288	1752	Accumulation
	Ethiopia	Exp2-09	8784	336	0	Accumulation
	Ethiopia	Exp2-10	8784	360	0	Accumulation
	Tanzania	TA010FU	0	10836	0	Accumulation
	Tanzania	TA012FU	0	5148	0	Accumulation
	Tanzania	TA016FU	0	14904	0	Accumulation
	Tanzania	TA018FU	0	11988	0	Accumulation
	Tanzania	TA021FU	0	6408	48	Accumulation
	Tanzania	TA077BL	47736	5040	300	Accumulation
	Tanzania	TA085BL	0	15996	216	Accumulation
	Tanzania	TA086BL	3936	7968	132	Accumulation
	Tanzania	TA089BL	6276	624	0	Accumulation
	Tanzania	TA091BL	0	3348	0	Accumulation
	Lao PDR	LA233	0	336	22116	Accumulation
	Lao PDR	LA239	5808	0	600	Accumulation
	Lao PDR	LA244	3024	240	300	Accumulation
	Lao PDR	LA251	0	144	2496	Accumulation
	Lao PDR	LA257	0	720	504	Accumulation
	Lao PDR	LA261	0	0	6324	Accumulation
	Lao PDR	LA266	31524	0	8856	Accumulation
	Lao PDR	LA275	42744	732	888	Accumulation
	Lao PDR	LA287	50856	144	34680	Accumulation
	Lao PDR	LA301	156000	876	468	Accumulation
	Brazil	BR008	72	0	72	Accumulation
	Brazil	BR012	26256	0	0	Accumulation
	Brazil	BR013	3024	0	0	Accumulation
	Brazil	BR014	24696	0	0	Accumulation
	Brazil	BR015	72192	0	0	Accumulation
	Brazil	BR018	45480	0	0	Accumulation
	Brazil	BR019	12144	0	0	Accumulation
	Brazil	BR029	81792	0	0	Accumulation
	Brazil	BR030	59160	0	312	Accumulation
	Brazil	BR031	7320	0	0	Accumulation
