# Supplementary material for: Modification and optimization of the FECPAKG2 protocol for the detection and quantification of soil-transmitted helminth eggs in human stool
Source: PLoS Negl Trop Dis. 2018 Oct 15;12(10):e0006655. doi: 10.1371/journal.pntd.0006655 (PMC6224113; doi:10.1371/journal.pntd.0006655)
Supplement: S2 Table — (XLSX) [file pntd.0006655.s002.xlsx]

## Sheet: Sheet1
				Number of eggs counted in 2 Mini-FLOTACs per fraction						Total number of eggs per fraction						Total number of eggs (= total number of eggs in slurry + total number of eggs in supernatant)			Egg recovery rate (in %) ( = 100 x total number of eggs in slurry / total number of eggs)				The data with grey background did not fulfill the requirements for inclusion (a minimum of 20 eggs detected for the respective species in both mini-FLOTACs (A+B) after overnight sedimentation) and were excluded from downstream analysis.
	Sample ID	Sedimentation time	Mini-FLOTAC ID	Slurry			Supernatant			Slurry (total volume = 95 ml)			Supernatant (total volume = 50 ml)
				Asc.	Trich.	Hook	Asc.	Trich.	Hook	Asc.	Trich.	Hook	Asc.	Trich.	Hook	Asc.	Trich.	Hook	Asc.	Trich.	Hook
	Exp1-01	10	A	13	11	0	18	23	0	600	624	0	864	1128	0	1464	1752	0	40.9836	35.6164	0
			B	12	15	0	18	24	0
		30	A	12	14	0	7	19	0	720	672	0	504	768	0	1224	1440	0	58.8235	46.6667	0
			B	18	14	0	14	13	0
		60	A	15	17	0	6	4	0	696	840	0	240	432	0	936	1272	0	74.359	66.0377	0
			B	14	18	0	4	14	0
		ON	A	21	15	0	7	5	0	984	984	0	192	264	0	1176	1248	0	83.6735	78.8462	0
			B	20	26	0	1	6	0
	Exp1-02	10	A	135	23	0	115	33	0	6264	960	0	5424	1488	0	11688	2448	0	53.5934	39.2157	0
			B	126	17	0	111	29	0
		30	A	208	29	0	71	15	0	8520	960	0	3456	1200	0	11976	2160	0	71.1423	44.4444	0
			B	147	11	0	73	35	0
		60	A	148	29	0	64	22	0	6984	1104	0	2832	1104	0	9816	2208	0	71.1491	50	0
			B	143	17	0	54	24	0
		ON	A	155	30	0	12	2	0	7848	1776	0	456	264	0	8304	2040	0	94.5087	87.0588	0
			B	172	44	0	7	9	0
	Exp1-03	10	A	2	40	0	7	85	0	120	1440	0	288	3816	0	408	5256	0	29.4118	27.3973	0
			B	3	20	0	5	74	0
		30	A	5	69	0	2	49	0	240	3192	0	144	2280	0	384	5472	0	62.5	58.3333	0
			B	5	64	0	4	46	0
		60	A	7	73	0	4	45	0	264	3336	0	192	2376	0	456	5712	0	57.8947	58.4034	0
			B	4	66	0	4	54	0
		ON	A	6	78	0	1	17	0	264	3744	0	24	888	0	288	4632	0	91.6667	80.829	0
			B	5	78	0	0	20	0
	Exp1-04	10	A	91	0	3	64	0	3	4008	0	168	3024	0	384	7032	0	552	56.9966	0	30.4348
			B	76	0	4	62	0	13
		30	A	97	0	11	26	0	1	4656	0	480	1152	0	72	5808	0	552	80.1653	0	86.9565
			B	97	0	9	22	0	2
		60	A	110	0	12	25	0	3	5808	0	720	1080	0	72	6888	0	792	84.3206	0	90.9091
			B	132	0	18	20	0	0
		ON	A	81	0	10	13	0	2	4632	0	552	576	0	96	5208	0	648	88.9401	0	85.1852
			B	112	0	13	11	0	2
	Exp1-05	10	A	382	0	0	330	0	0	18912	0	0	17328	0	0	36240	0	0	52.1854	0	0
			B	406	0	0	392	0	0
		30	A	438	0	0	139	0	0	21960	0	0	6840	0	0	28800	0	0	76.25	0	0
			B	477	0	0	146	0	0
		60	A	456	0	0	188	0	0	20928	0	0	9216	0	0	30144	0	0	69.4268	0	0
			B	416	0	0	196	0	0
		ON	A	546	0	0	33	0	0	28296	0	0	1440	0	0	29736	0	0	95.1574	0	0
			B	633	0	0	27	0	0
	Exp1-06	10	A	0	81	0	0	145	0	0	4248	0	0	6840	0	0	11088	0	0	38.3117	0
			B	0	96	0	0	140	0
		30	A	0	91	0	0	74	0	0	5640	0	0	3264	0	0	8904	0	0	63.3423	0
			B	0	144	0	0	62	0
		60	A	0	147	0	0	46	0	0	7176	0	0	2136	0	0	9312	0	0	77.0619	0
			B	0	152	0	0	43	0
		ON	A	0	171	0	0	61	0	0	7392	0	0	3216	0	0	10608	0	0	69.6833	0
			B	0	137	0	0	73	0
	Exp1-07	10	A	0	57	0	0	78	0	0	2856	0	0	3720	0	0	6576	0	0	43.4307	0
			B	0	62	0	0	77	0
		30	A	0	93	0	0	17	0	0	3912	0	0	840	0	0	4752	0	0	82.3232	0
			B	0	70	0	0	18	0
		60	A	0	110	0	0	6	0	0	6072	0	0	264	0	0	6336	0	0	95.8333	0
			B	0	143	0	0	5	0
		ON	A	0	72	0	0	2	0	0	3864	0	0	144	0	0	4008	0	0	96.4072	0
			B	0	89	0	0	4	0
	Exp1-08	10	A	186	48	0	79	68	0	9912	2568	0	3600	3792	0	13512	6360	0	73.357	40.3774	0
			B	227	59	0	71	90	0
		30	A	239	70	0	10	33	0	12552	3312	0	816	1560	0	13368	4872	0	93.8959	67.9803	0
			B	284	68	0	24	32	0
		60	A	237	87	0	15	8	0	11712	4368	0	528	336	0	12240	4704	0	95.6863	92.8571	0
			B	251	95	0	7	6	0
		ON	A	239	83	0	46	21	0	9744	3504	0	1632	888	0	11376	4392	0	85.654	79.7814	0
			B	167	63	0	22	16	0
	Exp1-09	10	A	0	12	0	0	24	0	0	528	0	0	1008	0	0	1536	0	0	34.375	0
			B	0	10	0	0	18	0
		30	A	4	15	0	0	4	0	96	648	0	0	216	0	96	864	0	100	75	0
			B	0	12	0	0	5	0
		60	A	3	7	0	2	1	0	144	672	0	72	144	0	216	816	0	66.6667	82.3529	0
			B	3	21	0	1	5	0
		ON	A	5	24	0	2	10	0	168	1368	0	120	600	0	288	1968	0	58.3333	69.5122	0
			B	2	33	0	3	15	0
	Exp1-10	10	A	0	7	3	0	16	9	0	360	192	0	888	600	0	1248	792	0	28.8462	24.2424
			B	0	8	5	0	21	16
		30	A	0	11	10	0	9	7	0	648	408	0	552	192	0	1200	600	0	54	68
			B	0	16	7	0	14	1
		60	A	0	15	7	0	18	4	0	720	264	0	672	192	0	1392	456	0	51.7241	57.8947
			B	0	15	4	0	10	4
		ON	A	0	25	5	0	12	4	0	1152	288	0	624	168	0	1776	456	0	64.8649	63.1579
			B	0	23	7	0	14	3
	Exp1-11	10	A	0	2	10	1	8	28	0	120	408	48	360	1104	48	480	1512	0	25	26.9841
			B	0	3	7	1	7	18
		30	A	1	4	19	0	3	4	24	168	840	0	120	384	24	288	1224	100	58.3333	68.6275
			B	0	3	16	0	2	12
		60	A	0	7	11	0	6	4	0	384	864	0	216	144	0	600	1008	0	64	85.7143
			B	0	9	25	0	3	2
		ON	A	0	8	24	0	0	2	0	384	1248	48	0	48	48	384	1296	0	100	96.2963
			B	0	8	28	2	0	0
	Exp1-12	10	A	0	9	8	0	22	21	0	480	360	0	960	600	0	1440	960	0	33.3333	37.5
			B	0	11	7	0	18	4
		30	A	0	11	13	0	17	4	0	648	576	0	552	288	0	1200	864	0	54	66.6667
			B	0	16	11	0	6	8
		60	A	0	22	16	0	8	6	0	960	768	0	360	288	0	1320	1056	0	72.7273	72.7273
			B	0	18	16	0	7	6
		ON	A	0	22	13	0	4	4	0	888	792	0	120	120	0	1008	912	0	88.0952	86.8421
			B	0	15	20	0	1	1
	Exp1-13	10	A	120	0	59	51	0	91	6144	0	3144	2352	0	3840	8496	0	6984	72.3164	0	45.0172
			B	136	0	72	47	0	69
		30	A	159	0	85	24	1	32	7368	0	3912	1152	24	1512	8520	24	5424	86.4789	0	72.1239
			B	148	0	78	24	0	31
		60	A	147	1	88	17	1	30	7152	48	4320	768	48	1296	7920	96	5616	90.303	50	76.9231
			B	151	1	92	15	1	24
		ON	A	115	0	77	6	0	16	5616	0	3528	264	0	504	5880	0	4032	95.5102	0	87.5
			B	119	0	70	5	0	5
	Exp1-14	10	A	86	7	67	33	11	82	3864	312	2904	1848	552	3456	5712	864	6360	67.6471	36.1111	45.6604
			B	75	6	54	44	12	62
		30	A	93	13	71	7	2	32	4272	576	3768	576	144	1368	4848	720	5136	88.1188	80	73.3645
			B	85	11	86	17	4	25
		60	A	61	12	64	13	10	33	3048	456	2784	456	432	1728	3504	888	4512	86.9863	51.3514	61.7021
			B	66	7	52	6	8	39
		ON	A	87	16	77	6	1	9	4080	672	4224	312	72	504	4392	744	4728	92.8962	90.3226	89.3401
			B	83	12	99	7	2	12
	Exp1-15	10	A	198	10	0	98	4	0	10680	456	0	4656	264	0	15336	720	0	69.6401	63.3333	0
			B	247	9	0	96	7	0
		30	A	297	11	0	31	4	0	12240	528	0	1512	168	0	13752	696	0	89.0052	75.8621	0
			B	213	11	0	32	3	0
		60	A	243	10	0	36	2	0	12360	528	0	1488	120	0	13848	648	0	89.2548	81.4815	0
			B	272	12	0	26	3	0
		ON	A	267	11	0	3	0	0	14496	672	0	192	24	0	14688	696	0	98.6928	96.5517	0
			B	337	17	0	5	1	0
