# Supplementary material for: Modification and optimization of the FECPAKG2 protocol for the detection and quantification of soil-transmitted helminth eggs in human stool
Source: PLoS Negl Trop Dis. 2018 Oct 15;12(10):e0006655. doi: 10.1371/journal.pntd.0006655 (PMC6224113; doi:10.1371/journal.pntd.0006655)
Supplement: S3 Table — (XLSX) [file pntd.0006655.s003.xlsx]

## Sheet: ETHIOPIA
	TANZANIA
	Sample	Species	Cassette	Accumulation time (in min)											Not included in downstream analysis
				2	4	6	8	10	12	14	16	18	20		included in downstream analysis
	Exp2-01	Asc.	A	0	2	8	9	9	11	11	13	13	13					Ascaris
			B	8	11	12	15	15	22	21	21	22	22					time	Sample 1	Sample 2	Sample 3	Sample 4	Sample 5	Sample 6	Sample 7	Sample 8	Sample 9	Sample 10	Average
			C	4	8	22	31	43	35	41	38	39	41					2	15.7895	11.1111	9.09091	0		23.8806	6.66667	27.2727	6.01504	5.22088	11.6719
			Tot	12	21	42	55	67	68	73	72	74	76					4	27.6316	22.2222	36.3636	22.2222		37.3134	20	54.5455	17.2932	24.0964	29.0765
			%	15.7895	27.6316	55.2632	72.3684	88.1579	89.4737	96.0526	94.7368	97.3684	100					6	55.2632	38.8889	54.5455	50		52.2388	33.3333	81.8182	36.0902	48.5944	50.0858
		Trich.	A	0	0	1	2	2	2	2	2	2	2					8	72.3684	72.2222	81.8182	33.3333		61.194	46.6667	90.9091	67.6692	65.0602	65.6935
			B	0	0	0	1	1	1	0	0	0	0					10	88.1579	88.8889	81.8182	55.5556		79.1045	53.3333	90.9091	82.7068	76.3052	77.4199
			C	0	0	0	0	0	0	1	0	0	0					12	89.4737	94.4444	81.8182	77.7778		88.0597	66.6667	90.9091	87.9699	90.3614	85.2757
			Tot	0	0	1	3	3	3	3	2	2	2					14	96.0526	94.4444	81.8182	77.7778		95.5224	73.3333	100	94.7368	96.3855	90.0079
			%	0	0	33.3333	100	100	100	100	66.6667	66.6667	66.6667					16	94.7368	100	90.9091	83.3333		98.5075	80	100	94.7368	95.1807	93.0449
		Hookw.	A	0	0	0	0	0	0	0	0	0	0					18	97.3684	94.4444	90.9091	94.4444		100	100	100	96.2406	98.7952	96.9114
			B	0	0	0	0	0	0	0	0	0	0					20	100	100	100	100		98.5075	100	100	100	100	99.8342
			C	0	0	0	0	0	0	0	0	0	0
			Tot	0	0	0	0	0	0	0	0	0	0					Trichuris
			%	0	0	0	0	0	0	0	0	0	0					time	Sample 1	Sample 2	Sample 3	Sample 4	Sample 5	Sample 6	Sample 7	Sample 8	Sample 9	Sample 10	Average
	Exp2-02	Asc.	A	2	3	2	3	4	4	4	4	4	4					2		5.88235				0					2.94118
			B	0	1	5	9	11	11	11	13	12	13					4		23.5294				0					11.7647
			C	0	0	0	1	1	2	2	1	1	1					6		23.5294				16.6667					20.098
			Tot	2	4	7	13	16	17	17	18	17	18					8		23.5294				25					24.2647
			%	11.1111	22.2222	38.8889	72.2222	88.8889	94.4444	94.4444	100	94.4444	100					10		64.7059				33.3333					49.0196
		Trich.	A	0	1	1	1	3	3	3	3	4	4					12		52.9412				58.3333					55.6373
			B	1	1	1	1	6	4	7	8	10	10					14		70.5882				66.6667					68.6275
			C	0	2	2	2	2	2	2	3	3	3					16		82.3529				66.6667					74.5098
			Tot	1	4	4	4	11	9	12	14	17	17					18		100				83.3333					91.6667
			%	5.88235	23.5294	23.5294	23.5294	64.7059	52.9412	70.5882	82.3529	100	100					20		100				100					100
		Hookw.	A	0	0	0	0	0	0	0	0	0	0
			B	0	0	0	0	0	0	0	0	0	0					Hookworm
			C	0	0	0	0	0	0	0	0	0	0					time	Sample 1	Sample 2	Sample 3	Sample 4	Sample 5	Sample 6	Sample 7	Sample 8	Sample 9	Sample 10	Average
			Tot	0	0	0	0	0	0	0	0	0	0					2					5.55556		21.6216	18.5185			15.2319
			%	0	0	0	0	0	0	0	0	0	0					4					66.6667		48.6486	62.963			59.4261
	Exp2-03	Asc.	A	1	1	1	1	1	1	1	2	2	2					6					66.6667		59.4595	85.1852			70.4371
			B	0	1	2	5	5	5	5	5	5	6					8					77.7778		81.0811	92.5926			83.8172
			C	0	2	3	3	3	3	3	3	3	3					10					88.8889		89.1892	92.5926			90.2236
			Tot	1	4	6	9	9	9	9	10	10	11					12					94.4444		86.4865	92.5926			91.1745
			%	9.09091	36.3636	54.5455	81.8182	81.8182	81.8182	81.8182	90.9091	90.9091	100					14					100		89.1892	96.2963			95.1618
		Trich.	A	0	0	0	0	0	0	0	0	0	0					16					100		94.5946	96.2963			96.9636
			B	0	0	0	0	0	0	0	0	0	0					18					94.4444		100	100			98.1481
			C	0	0	0	0	0	0	0	0	0	0					20					100		100	100			100
			Tot	0	0	0	0	0	0	0	0	0	0
			%	0	0	0	0	0	0	0	0	0	0
		Hookw.	A	0	0	0	0	0	0	0	0	0	0
			B	0	0	1	1	1	1	1	1	1	2
			C	0	0	0	0	0	0	0	0	0	0
			Tot	0	0	1	1	1	1	1	1	1	2
			%	0	0	50	50	50	50	50	50	50	100
	Exp2-04	Asc.	A	0	2	4	3	5	5	5	5	5	4
			B	0	2	2	2	2	3	3	3	4	4
			C	0	0	3	1	3	6	6	7	8	10
			Tot	0	4	9	6	10	14	14	15	17	18
			%	0	22.2222	50	33.3333	55.5556	77.7778	77.7778	83.3333	94.4444	100
		Trich.	A	0	0	0	0	0	0	0	0	0	0
			B	0	0	0	0	0	0	0	0	0	0
			C	0	0	0	0	0	0	0	0	0	0
			Tot	0	0	0	0	0	0	0	0	0	0
			%	0	0	0	0	0	0	0	0	0	0
		Hookw.	A	0	0	0	0	0	0	0	0	0	0
			B	0	0	0	0	0	0	0	0	0	0
			C	0	0	0	0	0	0	0	0	0	0
			Tot	0	0	0	0	0	0	0	0	0	0
			%	0	0	0	0	0	0	0	0	0	0
	Exp2-05	Asc.	A	0	0	0	0	0	0	0	0	0	0
			B	0	0	0	0	0	0	0	0	0	0
			C	0	0	0	0	0	0	0	0	0	0
			Tot	0	0	0	0	0	0	0	0	0	0
			%	0	0	0	0	0	0	0	0	0	0
		Trich.	A	0	0	0	0	0	0	0	0	0	0
			B	0	0	0	0	0	0	0	0	0	0
			C	0	0	0	1	1	1	1	1	1	1
			Tot	0	0	0	1	1	1	1	1	1	1
			%	0	0	0	100	100	100	100	100	100	100
		Hookw.	A	1	2	2	2	2	2	2	2	2	3
			B	0	5	5	5	7	8	9	9	8	8
			C	0	5	5	7	7	7	7	7	7	7
			Tot	1	12	12	14	16	17	18	18	17	18
			%	5.55556	66.6667	66.6667	77.7778	88.8889	94.4444	100	100	94.4444	100
	Exp2-06	Asc.	A	10	13	16	15	18	20	20	20	21	21
			B	4	5	8	8	10	10	10	10	10	10
			C	2	7	11	18	25	29	34	36	36	35
			Tot	16	25	35	41	53	59	64	66	67	66
			%	23.8806	37.3134	52.2388	61.194	79.1045	88.0597	95.5224	98.5075	100	98.5075
		Trich.	A	0	0	0	1	2	4	4	4	5	7
			B	0	0	1	1	1	1	1	1	1	1
			C	0	0	1	1	1	2	3	3	4	4
			Tot	0	0	2	3	4	7	8	8	10	12
			%	0	0	16.6667	25	33.3333	58.3333	66.6667	66.6667	83.3333	100
		Hookw.	A	0	0	0	0	0	0	0	0	0	0
			B	0	0	0	0	0	0	0	0	0	0
			C	0	0	0	0	0	0	0	0	0	0
			Tot	0	0	0	0	0	0	0	0	0	0
			%	0	0	0	0	0	0	0	0	0	0
	Exp2-07	Asc.	A	0	0	1	2	2	2	2	2	5	5
			B	1	1	1	2	3	5	6	6	6	6
			C	0	2	3	3	3	3	3	4	4	4
			Tot	1	3	5	7	8	10	11	12	15	15
			%	6.66667	20	33.3333	46.6667	53.3333	66.6667	73.3333	80	100	100
		Trich.	A	0	0	0	0	0	0	1	1	1	1
			B	0	0	0	0	0	0	0	0	1	1
			C	0	0	0	1	1	1	1	1	1	1
			Tot	0	0	0	1	1	1	2	2	3	3
			%	0	0	0	33.3333	33.3333	33.3333	66.6667	66.6667	100	100
		Hookw.	A	4	12	13	14	15	15	15	16	16	16
			B	2	3	4	6	6	6	7	7	8	8
			C	2	3	5	10	12	11	11	12	13	13
			Tot	8	18	22	30	33	32	33	35	37	37
			%	21.6216	48.6486	59.4595	81.0811	89.1892	86.4865	89.1892	94.5946	100	100
	Exp2-08	Asc.	A	0	1	1	2	2	2	2	2	2	2
			B	2	2	3	3	3	3	3	3	3	3
			C	1	3	5	5	5	5	6	6	6	6
			Tot	3	6	9	10	10	10	11	11	11	11
			%	27.2727	54.5455	81.8182	90.9091	90.9091	90.9091	100	100	100	100
		Trich.	A	0	0	0	0	0	0	0	0	0	0
			B	0	0	0	0	0	0	0	0	0	0
			C	0	0	0	0	0	0	0	0	0	0
			Tot	0	0	0	0	0	0	0	0	0	0
			%	0	0	0	0	0	0	0	0	0	0
		Hookw.	A	1	6	9	11	11	11	11	11	10	10
			B	3	7	8	8	8	8	9	9	10	10
			C	1	4	6	6	6	6	6	6	7	7
			Tot	5	17	23	25	25	25	26	26	27	27
			%	18.5185	62.963	85.1852	92.5926	92.5926	92.5926	96.2963	96.2963	100	100
	Exp2-09	Asc.	A	6	11	17	29	37	38	42	42	43	45
			B	0	8	14	20	20	23	28	27	27	27
			C	2	4	17	41	53	56	56	57	58	61
			Tot	8	23	48	90	110	117	126	126	128	133
			%	6.01504	17.2932	36.0902	67.6692	82.7068	87.9699	94.7368	94.7368	96.2406	100
		Trich.	A	0	0	0	0	0	0	0	0	0	0
			B	0	0	0	0	0	0	0	0	0	0
			C	0	0	0	1	1	1	1	1	1	1
			Tot	0	0	0	1	1	1	1	1	1	1
			%	0	0	0	100	100	100	100	100	100	100
		Hookw.	A	0	0	0	0	0	0	0	0	0	0
			B	0	0	0	0	0	0	0	0	0	0
			C	0	0	0	0	0	0	0	0	0	0
			Tot	0	0	0	0	0	0	0	0	0	0
			%	0	0	0	0	0	0	0	0	0	0
	Exp2-10	Asc.	A	1	16	33	47	68	81	84	86	86	87
			B	2	11	30	36	44	56	60	63	68	68
			C	10	33	58	79	78	88	96	88	92	94
			Tot	13	60	121	162	190	225	240	237	246	249
			%	5.22088	24.0964	48.5944	65.0602	76.3052	90.3614	96.3855	95.1807	98.7952	100
		Trich.	A	0	0	0	0	0	0	0	0	0	0
			B	0	1	1	1	1	1	1	1	1	1
			C	0	0	0	0	0	0	0	0	1	1
			Tot	0	1	1	1	1	1	1	1	2	2
			%	0	50	50	50	50	50	50	50	100	100
		Hookw.	A	0	0	0	0	0	0	0	0	0	0
			B	0	0	0	0	0	0	0	0	0	0
			C	0	0	0	0	0	0	0	0	0	0
			Tot	0	0	0	0	0	0	0	0	0	0
			%	0	0	0	0	0	0	0	0	0	0

## Sheet: TANZANIA
	TANZANIA
	Sample	Species	Cassette	Accumulation time (in min)										Not included in downstream analysis
				2	4	6	8	10	14	18	24	30		included in downstream analysis
	TA010FU	Asc.	A	0	0	0	0	0	0	0	0	0					Ascaris
			B	0	0	0	0	0	0	0	0	0					time	TA010FU	TA012FU	TA016FU	TA018FU	TA021FU	TA077BL	TA085BL	TA086BL	TA089BL	TA091BL	Average
			C	0	0	0	0	0	0	0	0	0					2								0	20		10
			Tot	0	0	0	0	0	0	0	0	0					4								15.9091	27		21.4545
			%	#DIV/0!	#DIV/0!	#DIV/0!	#DIV/0!	#DIV/0!	#DIV/0!	#DIV/0!	#DIV/0!	#DIV/0!					6								29.5455	55		42.2727
		Trich.	A	0	1	0	1	1	1	1	1	1					8								59.0909	76		67.5455
			B	0	0	0	0	0	0	0	0	0					10								75	80		77.5
			C	0	0	0	0	0	0	0	1	1					14								86.3636	96		91.1818
			Tot	0	1	0	1	1	1	1	2	2					18								90.9091	100		95.4545
			%	0	50	0	50	50	50	50	100	100					24								88.6364	96		92.3182
		Hookw.	A	0	0	0	0	0	0	0	0	0					30								100	99		99.5
			B	0	0	0	0	0	0	0	0	0
			C	0	0	0	0	0	0	0	0	0
			Tot	0	0	0	0	0	0	0	0	0					Trichuris
			%	#DIV/0!	#DIV/0!	#DIV/0!	#DIV/0!	#DIV/0!	#DIV/0!	#DIV/0!	#DIV/0!	#DIV/0!					time	TA010FU	TA012FU	TA016FU	TA018FU	TA021FU	TA077BL	TA085BL	TA086BL	TA089BL	TA091BL	Average
	TA012FU	Asc.	A	0	0	0	0	0	0	0	0	0					2			0			25	1.49254	7.14286			8.40885
			B	0	0	0	0	0	0	0	0	0					4			8			31.25	7.46269	14.2857			15.2496
			C	0	0	0	0	0	0	0	0	0					6			24			68.75	8.95522	21.4286			30.7834
			Tot	0	0	0	0	0	0	0	0	0					8			52			71.875	11.9403	14.2857			37.5253
			%	#DIV/0!	#DIV/0!	#DIV/0!	#DIV/0!	#DIV/0!	#DIV/0!	#DIV/0!	#DIV/0!	#DIV/0!					10			52			68.75	17.9104	35.7143			43.5937
		Trich.	A	1	1	1	1	1	1	1	1	1					14			84			81.25	38.806	35.7143			59.9426
			B	0	0	0	0	0	0	0	0	0					18			100			96.875	52.2388	42.8571			72.9927
			C	0	0	1	1	1	1	1	2	2					24			96			96.875	83.5821	64.2857			85.1857
			Tot	1	1	2	2	2	2	2	3	3					30			96			100	100	100			99
			%	33.3333	33.3333	66.6667	66.6667	66.6667	66.6667	66.6667	100	100
		Hookw.	A	0	0	0	0	0	0	0	0	0
			B	0	0	0	0	0	0	0	0	0					Hookworm
			C	0	0	0	0	0	0	0	0	0					time	TA010FU	TA012FU	TA016FU	TA018FU	TA021FU	TA077BL	TA085BL	TA086BL	TA089BL	TA091BL	Average
			Tot	0	0	0	0	0	0	0	0	0					2						6.66667	0				3.33333
			%	#DIV/0!	#DIV/0!	#DIV/0!	#DIV/0!	#DIV/0!	#DIV/0!	#DIV/0!	#DIV/0!	#DIV/0!					4						46.6667	25				35.8333
	TA016FU	Asc.	A	0	0	0	0	0	0	0	0	0					6						80	37.5				58.75
			B	0	0	0	0	0	0	0	0	0					8						73.3333	75				74.1667
			C	0	0	0	0	0	0	0	0	0					10						80	81.25				80.625
			Tot	0	0	0	0	0	0	0	0	0					14						86.6667	100				93.3333
			%	#DIV/0!	#DIV/0!	#DIV/0!	#DIV/0!	#DIV/0!	#DIV/0!	#DIV/0!	#DIV/0!	#DIV/0!					18						100	100				100
		Trich.	A	0	0	4	6	6	7	7	7	7					24						86.6667	100				93.3333
			B	0	1	1	4	5	9	8	9	9					30						86.6667	100				93.3333
			C	0	1	1	3	2	5	10	8	8
			Tot	0	2	6	13	13	21	25	24	24
			%	0	8	24	52	52	84	100	96	96
		Hookw.	A	0	0	0	0	0	0	0	0	0
			B	0	0	0	0	0	0	0	0	0
			C	0	0	0	0	0	0	0	0	0
			Tot	0	0	0	0	0	0	0	0	0
			%	#DIV/0!	#DIV/0!	#DIV/0!	#DIV/0!	#DIV/0!	#DIV/0!	#DIV/0!	#DIV/0!	#DIV/0!
	TA018FU	Asc.	A	0	0	0	0	0	0	0	0	0
			B	0	0	0	0	0	0	0	0	0
			C	0	0	0	0	0	0	0	0	0
			Tot	0	0	0	0	0	0	0	0	0
			%	#DIV/0!	#DIV/0!	#DIV/0!	#DIV/0!	#DIV/0!	#DIV/0!	#DIV/0!	#DIV/0!	#DIV/0!
		Trich.	A	0	0	0	0	0	1	2	2	1
			B	0	0	0	0	0	0	0	0	0
			C	0	0	0	0	0	0	1	1	2
			Tot	0	0	0	0	0	1	3	3	3
			%	0	0	0	0	0	33.3333	100	100	100
		Hookw.	A	0	0	0	0	0	0	0	0	0
			B	0	0	0	0	0	0	0	0	0
			C	0	0	0	0	0	0	0	0	0
			Tot	0	0	0	0	0	0	0	0	0
			%	#DIV/0!	#DIV/0!	#DIV/0!	#DIV/0!	#DIV/0!	#DIV/0!	#DIV/0!	#DIV/0!	#DIV/0!
	TA021FU	Asc.	A	0	0	0	0	0	0	0	0	0
			B	0	0	0	0	0	0	0	0	0
			C	0	0	0	0	0	0	0	0	0
			Tot	0	0	0	0	0	0	0	0	0
			%	#DIV/0!	#DIV/0!	#DIV/0!	#DIV/0!	#DIV/0!	#DIV/0!	#DIV/0!	#DIV/0!	#DIV/0!
		Trich.	A	0	1	2	2	2	2	2	2	0
			B	0	0	0	1	1	2	2	2	2
			C	0	0	2	2	2	3	3	4	5
			Tot	0	1	4	5	5	7	7	8	7
			%	0	12.5	50	62.5	62.5	87.5	87.5	100	87.5
		Hookw.	A	0	0	0	0	0	0	0	0	0
			B	0	0	0	0	0	0	0	0	0
			C	0	0	2	4	4	4	4	4	4
			Tot	0	0	2	4	4	4	4	4	4
			%	0	0	50	100	100	100	100	100	100
	TA077BL	Asc.	A	0	0	0	0	0	0	0	0	0
			B	0	0	0	0	0	0	0	0	0
			C	0	0	0	0	0	0	0	0	0
			Tot	0	0	0	0	0	0	0	0	0
			%	#DIV/0!	#DIV/0!	#DIV/0!	#DIV/0!	#DIV/0!	#DIV/0!	#DIV/0!	#DIV/0!	#DIV/0!
		Trich.	A	4	5	12	11	12	13	15	15	16
			B	1	2	5	5	5	6	8	8	8
			C	3	3	5	7	5	7	8	8	8
			Tot	8	10	22	23	22	26	31	31	32
			%	25	31.25	68.75	71.875	68.75	81.25	96.875	96.875	100
		Hookw.	A	1	5	6	5	6	6	7	7	6
			B	0	2	2	2	2	3	3	2	3
			C	0	0	4	4	4	4	5	4	4
			Tot	1	7	12	11	12	13	15	13	13
			%	6.66667	46.6667	80	73.3333	80	86.6667	100	86.6667	86.6667
	TA085BL	Asc.	A	0	0	0	0	0	0	0	0	0
			B	0	0	0	0	0	0	0	0	0
			C	0	0	0	0	0	0	0	0	0
			Tot	0	0	0	0	0	0	0	0	0
			%	#DIV/0!	#DIV/0!	#DIV/0!	#DIV/0!	#DIV/0!	#DIV/0!	#DIV/0!	#DIV/0!	#DIV/0!
		Trich.	A	1	2	2	3	3	5	10	22	28
			B	0	2	2	2	5	5	8	18	23
			C	0	1	2	3	4	16	17	16	16
			Tot	1	5	6	8	12	26	35	56	67
			%	1.49254	7.46269	8.95522	11.9403	17.9104	38.806	52.2388	83.5821	100
		Hookw.	A	0	1	1	1	1	3	3	3	3
			B	0	0	1	1	2	3	3	3	3
			C	0	3	4	10	10	10	10	10	10
			Tot	0	4	6	12	13	16	16	16	16
			%	0	25	37.5	75	81.25	100	100	100	100
	TA086BL	Asc.	A	0	1	6	7	10	10	10	8	12
			B	0	0	0	6	6	7	7	8	9
			C	0	6	7	13	17	21	23	23	23
			Tot	0	7	13	26	33	38	40	39	44
			%	0	15.9091	29.5455	59.0909	75	86.3636	90.9091	88.6364	100
		Trich.	A	0	2	2	1	2	2	2	2	3
			B	1	0	0	0	2	1	2	3	7
			C	0	0	1	1	1	2	2	4	4
			Tot	1	2	3	2	5	5	6	9	14
			%	7.14286	14.2857	21.4286	14.2857	35.7143	35.7143	42.8571	64.2857	100
		Hookw.	A	0	0	0	0	0	0	0	0	0
			B	0	0	0	0	0	0	0	0	0
			C	0	0	0	0	0	0	0	0	0
			Tot	0	0	0	0	0	0	0	0	0
			%	#DIV/0!	#DIV/0!	#DIV/0!	#DIV/0!	#DIV/0!	#DIV/0!	#DIV/0!	#DIV/0!	#DIV/0!
	TA089BL	Asc.	A	14	15	17	20	20	20	20	19	20
			B	5	8	26	38	38	48	52	52	53
			C	1	4	12	18	22	28	28	25	26
			Tot	20	27	55	76	80	96	100	96	99
			%	20	27	55	76	80	96	100	96	99
		Trich.	A	0	0	0	0	0	0	0	0	0
			B	0	0	0	0	0	0	0	0	0
			C	0	0	0	0	0	0	0	0	0
			Tot	0	0	0	0	0	0	0	0	0
			%	#DIV/0!	#DIV/0!	#DIV/0!	#DIV/0!	#DIV/0!	#DIV/0!	#DIV/0!	#DIV/0!	#DIV/0!
		Hookw.	A	0	0	0	0	0	0	0	0	0
			B	0	0	0	0	0	0	0	0	0
			C	0	0	0	0	0	0	0	0	0
			Tot	0	0	0	0	0	0	0	0	0
			%	#DIV/0!	#DIV/0!	#DIV/0!	#DIV/0!	#DIV/0!	#DIV/0!	#DIV/0!	#DIV/0!	#DIV/0!
	TA091BL	Asc.	A	0	0	0	0	0	0	0	0	0
			B	0	0	0	0	0	0	0	0	0
			C	0	0	0	0	0	0	0	0	0
			Tot	0	0	0	0	0	0	0	0	0
			%	#DIV/0!	#DIV/0!	#DIV/0!	#DIV/0!	#DIV/0!	#DIV/0!	#DIV/0!	#DIV/0!	#DIV/0!
		Trich.	A	0	1	1	2	2	2	2	2	2
			B	0	0	0	0	0	0	0	0	1
			C	0	1	1	1	1	1	1	1	1
			Tot	0	2	2	3	3	3	3	3	4
			%	0	50	50	75	75	75	75	75	100
		Hookw.	A	0	0	0	0	0	0	0	0	0
			B	0	0	0	0	0	0	0	0	0
			C	0	0	0	0	0	0	0	0	0
			Tot	0	0	0	0	0	0	0	0	0
			%	#DIV/0!	#DIV/0!	#DIV/0!	#DIV/0!	#DIV/0!	#DIV/0!	#DIV/0!	#DIV/0!	#DIV/0!

## Sheet: BRAZIL
	BRAZIL
	Sample	Species	Cassette	Accumulation time (in min)										Not included in downstream analysis
				2	4	6	8	10	14	18	24	30		included in downstream analysis
	BR008	Asc.	A	0	0	0	0	0	0	0	0	0					Ascaris
			B	0	0	0	0	0	0	0	0	0					time	BR008	BR030	BR013	BR015	BR019	BR018	BR029	BR012	BR014	BR031	Average
			C	0	0	0	0	0	0	0	0	0					2		8.58951	5.55556	11.3618	3.88889	13.211	11.5385	9.73783	44.1176	6.38298	12.7093
			Tot	0	0	0	0	0	0	0	0	0					4		21.9711	12.963	22.8848	11.1111	29.1743	24.5658	23.221	73.5294	23.4043	26.9805
			%	#DIV/0!	#DIV/0!	#DIV/0!	#DIV/0!	#DIV/0!	#DIV/0!	#DIV/0!	#DIV/0!	#DIV/0!					6		38.8788	18.5185	30.2176	34.4444	55.0459	46.0298	28.839	79.4118	36.1702	40.8395
		Trich.	A	0	0	0	0	0	0	0	0	0					8		54.2495	40.7407	46.0113	62.2222	71.7431	68.1141	46.8165	82.3529	42.5532	57.2004
			B	0	0	0	0	0	0	0	0	0					10		56.6908	53.7037	53.8276	79.4444	97.7982	82.8784	67.7903	82.3529	65.9574	71.1604
			C	0	0	0	0	0	0	0	0	0					14		67.4503	74.0741	70.1048	100	100	87.8412	92.5094	91.1765	76.5957	84.4169
			Tot	0	0	0	0	0	0	0	0	0					18		78.481	92.5926	78.9686	98.8889	97.2477	98.8834	97.3783	100	85.1064	91.9496
			%	#DIV/0!	#DIV/0!	#DIV/0!	#DIV/0!	#DIV/0!	#DIV/0!	#DIV/0!	#DIV/0!	#DIV/0!					24		94.6655	100	88.1547	93.8889	93.578	100	100	91.1765	100	95.7182
		Hookw.	A	0	1	3	3	3	3	2	2	2					30		100	100	100	95.5556	94.3119	99.0074	97.3783	91.1765	95.7447	97.0194
			B	0	0	2	2	2	2	2	2	1
			C	0	0	0	1	1	1	1	1	1
			Tot	0	1	5	6	6	6	5	5	4					Trichuris
			%	0	16.6667	83.3333	100	100	100	83.3333	83.3333	66.6667					time	BR008	BR030	BR013	BR015	BR019	BR018	BR029	BR012	BR014	BR031	Average
	BR030	Asc.	A	46	84	109	129	138	145	216	283	338					2											#DIV/0!
			B	28	70	97	113	129	215	278	393	389					4											#DIV/0!
			C	21	89	224	358	360	386	374	371	379					6											#DIV/0!
			Tot	95	243	430	600	627	746	868	1047	1106					8											#DIV/0!
			%	8.58951	21.9711	38.8788	54.2495	56.6908	67.4503	78.481	94.6655	100					10											#DIV/0!
		Trich.	A	0	0	0	0	0	0	0	0	0					14											#DIV/0!
			B	0	0	0	0	0	0	0	0	0					18											#DIV/0!
			C	0	0	0	0	0	0	0	0	0					24											#DIV/0!
			Tot	0	0	0	0	0	0	0	0	0					30											#DIV/0!
			%	#DIV/0!	#DIV/0!	#DIV/0!	#DIV/0!	#DIV/0!	#DIV/0!	#DIV/0!	#DIV/0!	#DIV/0!
		Hookw.	A	0	5	6	7	6	6	6	5	5
			B	0	1	4	4	5	5	5	4	4					Hookworm
			C	0	2	4	4	5	6	6	6	6					time	BR008	BR030	BR013	BR015	BR019	BR018	BR029	BR012	BR014	BR031	Average
			Tot	0	8	14	15	16	17	17	15	15					2		0									0
			%	0	47.0588	82.3529	88.2353	94.1176	100	100	88.2353	88.2353					4		47.0588									47.0588
	BR013	Asc.	A	0	0	1	1	2	2	2	3	3					6		82.3529									82.3529
			B	1	4	5	12	14	20	22	26	25					8		88.2353									88.2353
			C	2	3	4	9	13	18	26	25	26					10		94.1176									94.1176
			Tot	3	7	10	22	29	40	50	54	54					14		100									100
			%	5.55556	12.963	18.5185	40.7407	53.7037	74.0741	92.5926	100	100					18		100									100
		Trich.	A	0	0	0	0	0	0	0	0	0					24		88.2353									88.2353
			B	0	0	0	0	0	0	0	0	0					30		88.2353									88.2353
			C	0	0	0	0	0	0	0	0	0
			Tot	0	0	0	0	0	0	0	0	0
			%	#DIV/0!	#DIV/0!	#DIV/0!	#DIV/0!	#DIV/0!	#DIV/0!	#DIV/0!	#DIV/0!	#DIV/0!
		Hookw.	A	0	0	0	0	0	0	0	0	0
			B	0	0	0	0	0	0	0	0	0
			C	0	0	0	0	0	0	0	0	0
			Tot	0	0	0	0	0	0	0	0	0
			%	#DIV/0!	#DIV/0!	#DIV/0!	#DIV/0!	#DIV/0!	#DIV/0!	#DIV/0!	#DIV/0!	#DIV/0!
	BR015	Asc.	A	32	95	167	269	309	324	382	416	442
			B	85	96	104	120	135	170	201	284	373
			C	24	93	104	182	224	376	397	394	426
			Tot	141	284	375	571	668	870	980	1094	1241
			%	11.3618	22.8848	30.2176	46.0113	53.8276	70.1048	78.9686	88.1547	100
		Trich.	A	0	0	0	0	0	0	0	0	0
			B	0	0	0	0	0	0	0	0	0
			C	0	0	0	0	0	0	0	0	0
			Tot	0	0	0	0	0	0	0	0	0
			%	#DIV/0!	#DIV/0!	#DIV/0!	#DIV/0!	#DIV/0!	#DIV/0!	#DIV/0!	#DIV/0!	#DIV/0!
		Hookw.	A	0	0	0	0	0	0	0	0	0
			B	0	0	0	0	0	0	0	0	0
			C	0	0	0	0	0	0	0	0	0
			Tot	0	0	0	0	0	0	0	0	0
			%	#DIV/0!	#DIV/0!	#DIV/0!	#DIV/0!	#DIV/0!	#DIV/0!	#DIV/0!	#DIV/0!	#DIV/0!
	BR019	Asc.	A	2	5	19	27	29	42	44	42	41
			B	2	8	22	49	60	74	65	65	63
			C	3	7	21	36	54	64	69	62	68
			Tot	7	20	62	112	143	180	178	169	172
			%	3.88889	11.1111	34.4444	62.2222	79.4444	100	98.8889	93.8889	95.5556
		Trich.	A	0	0	0	0	0	0	0	0	0
			B	0	0	0	0	0	0	0	0	0
			C	0	0	0	0	0	0	0	0	0
			Tot	0	0	0	0	0	0	0	0	0
			%	#DIV/0!	#DIV/0!	#DIV/0!	#DIV/0!	#DIV/0!	#DIV/0!	#DIV/0!	#DIV/0!	#DIV/0!
		Hookw.	A	0	0	0	0	0	0	0	0	0
			B	0	0	0	0	0	0	0	0	0
			C	0	0	0	0	0	0	0	0	0
			Tot	0	0	0	0	0	0	0	0	0
			%	#DIV/0!	#DIV/0!	#DIV/0!	#DIV/0!	#DIV/0!	#DIV/0!	#DIV/0!	#DIV/0!	#DIV/0!
	BR018	Asc.	A	28	35	44	48	52	54	57	58	59
			B	24	38	41	33	39	41	45	45	55
			C	20	86	215	310	442	450	428	407	400
			Tot	72	159	300	391	533	545	530	510	514
			%	13.211	29.1743	55.0459	71.7431	97.7982	100	97.2477	93.578	94.3119
		Trich.	A	0	0	0	0	0	0	0	0	0
			B	0	0	0	0	0	0	0	0	0
			C	0	0	0	0	0	0	0	0	0
			Tot	0	0	0	0	0	0	0	0	0
			%	#DIV/0!	#DIV/0!	#DIV/0!	#DIV/0!	#DIV/0!	#DIV/0!	#DIV/0!	#DIV/0!	#DIV/0!
		Hookw.	A	0	0	0	0	0	0	0	0	0
			B	0	0	0	0	0	0	0	0	0
			C	0	0	0	0	0	0	0	0	0
			Tot	0	0	0	0	0	0	0	0	0
			%	#DIV/0!	#DIV/0!	#DIV/0!	#DIV/0!	#DIV/0!	#DIV/0!	#DIV/0!	#DIV/0!	#DIV/0!
	BR029	Asc.	A	46	93	184	231	228	238	243	250	243
			B	31	69	109	156	212	234	248	238	235
			C	16	36	78	162	228	236	306	318	320
			Tot	93	198	371	549	668	708	797	806	798
			%	11.5385	24.5658	46.0298	68.1141	82.8784	87.8412	98.8834	100	99.0074
		Trich.	A	0	0	0	0	0	0	0	0	0
			B	0	0	0	0	0	0	0	0	0
			C	0	0	0	0	0	0	0	0	0
			Tot	0	0	0	0	0	0	0	0	0
			%	#DIV/0!	#DIV/0!	#DIV/0!	#DIV/0!	#DIV/0!	#DIV/0!	#DIV/0!	#DIV/0!	#DIV/0!
		Hookw.	A	0	0	0	0	0	0	0	0	0
			B	0	0	0	0	0	0	0	0	0
			C	0	0	0	0	0	0	0	0	0
			Tot	0	0	0	0	0	0	0	0	0
			%	#DIV/0!	#DIV/0!	#DIV/0!	#DIV/0!	#DIV/0!	#DIV/0!	#DIV/0!	#DIV/0!	#DIV/0!
	BR012	Asc.	A	12	35	34	38	41	42	40	32	32
			B	8	17	28	44	60	98	96	104	100
			C	6	10	15	43	80	107	124	131	128
			Tot	26	62	77	125	181	247	260	267	260
			%	9.73783	23.221	28.839	46.8165	67.7903	92.5094	97.3783	100	97.3783
		Trich.	A	0	0	0	0	0	0	0	0	0
			B	0	0	0	0	0	0	0	0	0
			C	0	0	0	0	0	0	0	0	0
			Tot	0	0	0	0	0	0	0	0	0
			%	#DIV/0!	#DIV/0!	#DIV/0!	#DIV/0!	#DIV/0!	#DIV/0!	#DIV/0!	#DIV/0!	#DIV/0!
		Hookw.	A	0	0	0	0	0	0	0	0	0
			B	0	0	0	0	0	0	0	0	0
			C	0	0	0	0	0	0	0	0	0
			Tot	0	0	0	0	0	0	0	0	0
			%	#DIV/0!	#DIV/0!	#DIV/0!	#DIV/0!	#DIV/0!	#DIV/0!	#DIV/0!	#DIV/0!	#DIV/0!
	BR014	Asc.	A	4	8	11	11	11	11	11	10	10
			B	7	9	8	9	8	9	11	11	11
			C	4	8	8	8	9	11	12	10	10
			Tot	15	25	27	28	28	31	34	31	31
			%	44.1176	73.5294	79.4118	82.3529	82.3529	91.1765	100	91.1765	91.1765
		Trich.	A	0	0	0	0	0	0	0	0	0
			B	0	0	0	0	0	0	0	0	0
			C	0	0	0	0	0	0	0	0	0
			Tot	0	0	0	0	0	0	0	0	0
			%	#DIV/0!	#DIV/0!	#DIV/0!	#DIV/0!	#DIV/0!	#DIV/0!	#DIV/0!	#DIV/0!	#DIV/0!
		Hookw.	A	0	0	0	0	0	0	0	0	0
			B	0	0	0	0	0	0	0	0	0
			C	0	0	0	0	0	0	0	0	0
			Tot	0	0	0	0	0	0	0	0	0
			%	#DIV/0!	#DIV/0!	#DIV/0!	#DIV/0!	#DIV/0!	#DIV/0!	#DIV/0!	#DIV/0!	#DIV/0!
	BR031	Asc.	A	1	4	5	6	7	9	9	12	12
			B	2	5	9	9	18	17	17	18	18
			C	0	2	3	5	6	10	14	17	15
			Tot	3	11	17	20	31	36	40	47	45
			%	6.38298	23.4043	36.1702	42.5532	65.9574	76.5957	85.1064	100	95.7447
		Trich.	A	0	0	0	0	0	0	0	0	0
			B	0	0	0	0	0	0	0	0	0
			C	0	0	0	0	0	0	0	0	0
			Tot	0	0	0	0	0	0	0	0	0
			%	#DIV/0!	#DIV/0!	#DIV/0!	#DIV/0!	#DIV/0!	#DIV/0!	#DIV/0!	#DIV/0!	#DIV/0!
		Hookw.	A	0	0	0	0	0	0	0	0	0
			B	0	0	0	0	0	0	0	0	0
			C	0	0	0	0	0	0	0	0	0
			Tot	0	0	0	0	0	0	0	0	0
			%	#DIV/0!	#DIV/0!	#DIV/0!	#DIV/0!	#DIV/0!	#DIV/0!	#DIV/0!	#DIV/0!	#DIV/0!

## Sheet: LAO PDR
	TANZANIA
	Sample	Species	Cassette	Accumulation time (in min)										Not included in downstream analysis
				2	4	6	8	10	14	18	24	30		included in downstream analysis
	LA233	Asc.	A	0	0	0	0	0	0	0	0	0					Ascaris
			B	Images unclear													time	LA233	LA239	LA244	LA251	LA257	LA261	LA266	LA275	LA287	LA301	Average
			C	0	0	0	0	0	0	0	0	0					2		16.6667					42.2535	12.5	14.7287	16.5825	20.5463
			Tot	0	0	0	0	0	0	0	0	0					4		25					81.6901	23.125	24.4186	34.8485	37.8164
			%	#DIV/0!	#DIV/0!	#DIV/0!	#DIV/0!	#DIV/0!	#DIV/0!	#DIV/0!	#DIV/0!	#DIV/0!					6		35.4167					91.5493	25	43.0233	53.1145	49.6207
		Trich.	A	0	0	0	0	0	0	0	0	0					8		56.25					97.1831	36.875	67.0543	71.8855	65.8496
			B	Images unclear													10		66.6667					97.1831	57.5	85.6589	91.2458	79.6509
			C	0	0	0	0	0	0	0	0	0					12		75					100	95.625	100	97.3064	93.5863
			Tot	0	0	0	0	0	0	0	0	0					14		83.3333					100	100	100	100	96.6667
			%	#DIV/0!	#DIV/0!	#DIV/0!	#DIV/0!	#DIV/0!	#DIV/0!	#DIV/0!	#DIV/0!	#DIV/0!					16		93.75					100	98.75	99.6124	99.2424	98.271
		Hookw.	A	36	57	228	239	238	220	236	236	235					18		100					90.1408	98.75	94.9612	92.9293	95.3563
			B	Images unclear
			C	18	54	89	144	145	156	95	70	56
			Tot	54	111	317	383	383	376	331	306	291					Trichuris
			%	14.0992	28.9817	82.7676	100	100	98.1723	86.423	79.8956	75.9791					time	LA233	LA239	LA244	LA251	LA257	LA261	LA266	LA275	LA287	LA301	Average
	LA239	Asc.	A	1	2	5	7	11	16	15	19	19					2					13.3333						13.3333
			B	6	9	11	15	17	18	19	19	20					4					13.3333						13.3333
			C	1	1	1	5	4	2	6	7	9					6					20						20
			Tot	8	12	17	27	32	36	40	45	48					8					33.3333						33.3333
			%	16.6667	25	35.4167	56.25	66.6667	75	83.3333	93.75	100					10					60						60
		Trich.	A	0	0	0	0	0	0	0	0	0					12					73.3333						73.3333
			B	0	0	0	0	0	0	0	0	0					14					80						80
			C	0	0	0	0	0	0	0	0	0					16					100						100
			Tot	0	0	0	0	0	0	0	0	0					18					93.3333						93.3333
			%	#DIV/0!	#DIV/0!	#DIV/0!	#DIV/0!	#DIV/0!	#DIV/0!	#DIV/0!	#DIV/0!	#DIV/0!
		Hookw.	A	3	7	16	15	15	15	3	5	5
			B	3	15	17	18	18	18	20	19	14					Hookworm
			C	0	3	3	2	4	3	2	6	4					time	LA233	LA239	LA244	LA251	LA257	LA261	LA266	LA275	LA287	LA301	Average
			Tot	6	25	36	35	37	36	25	30	23					2	14.0992	16.2162		19.5652		0	20	9.09091	14.0206		13.2846
			%	16.2162	67.5676	97.2973	94.5946	100	97.2973	67.5676	81.0811	62.1622					4	28.9817	67.5676		39.1304		7.14286	68	27.2727	34.0206		38.8737
	LA244	Asc.	A	0	0	0	1	1	1	1	1	1					6	82.7676	97.2973		56.5217		35.7143	80	27.2727	62.6804		63.1792
			B	2	2	2	3	3	3	3	3	3					8	100	94.5946		67.3913		42.8571	84	45.4545	73.6082		72.558
			C	0	0	0	0	0	0	1	1	1					10	100	100		100		42.8571	88	90.9091	91.9588		87.675
			Tot	2	2	2	4	4	4	5	5	5					12	98.1723	97.2973		100		71.4286	84	100	92.7835		91.9545
			%	40	40	40	80	80	80	100	100	100					14	86.423	67.5676		91.3043		100	84	100	100		89.8993
		Trich.	A	0	0	0	0	0	0	0	0	0					16	79.8956	81.0811		65.2174		100	84	90.9091	100		85.8719
			B	0	0	0	0	0	0	0	0	0					18	75.9791	62.1622		71.7391		100	100	81.8182	98.1443		84.2633
			C	0	0	0	0	0	0	0	0	0
			Tot	0	0	0	0	0	0	0	0	0
			%	#DIV/0!	#DIV/0!	#DIV/0!	#DIV/0!	#DIV/0!	#DIV/0!	#DIV/0!	#DIV/0!	#DIV/0!
		Hookw.	A	0	0	0	0	0	0	0	0	0
			B	0	0	0	0	0	0	0	0	0
			C	0	0	0	0	0	0	0	0	0
			Tot	0	0	0	0	0	0	0	0	0
			%	#DIV/0!	#DIV/0!	#DIV/0!	#DIV/0!	#DIV/0!	#DIV/0!	#DIV/0!	#DIV/0!	#DIV/0!
	LA251	Asc.	A	0	0	0	0	0	0	0	0	0
			B	0	0	0	0	0	0	0	0	0
			C	0	0	0	0	0	0	0	0	0
			Tot	0	0	0	0	0	0	0	0	0
			%	#DIV/0!	#DIV/0!	#DIV/0!	#DIV/0!	#DIV/0!	#DIV/0!	#DIV/0!	#DIV/0!	#DIV/0!
		Trich.	A	0	0	0	0	0	0	0	0	0
			B	0	0	0	0	0	0	0	0	0
			C	0	0	0	0	0	0	0	0	0
			Tot	0	0	0	0	0	0	0	0	0
			%	#DIV/0!	#DIV/0!	#DIV/0!	#DIV/0!	#DIV/0!	#DIV/0!	#DIV/0!	#DIV/0!	#DIV/0!
		Hookw.	A	5	13	15	11	28	30	33	21	20
			B	3	3	6	13	10	11	5	4	3
			C	1	2	5	7	8	5	4	5	10
			Tot	9	18	26	31	46	46	42	30	33
			%	19.5652	39.1304	56.5217	67.3913	100	100	91.3043	65.2174	71.7391
	LA257	Asc.	A	0	0	0	0	0	0	0	0	0
			B	0	0	0	0	0	0	0	0	0
			C	0	0	0	0	0	0	0	0	0
			Tot	0	0	0	0	0	0	0	0	0
			%	#DIV/0!	#DIV/0!	#DIV/0!	#DIV/0!	#DIV/0!	#DIV/0!	#DIV/0!	#DIV/0!	#DIV/0!
		Trich.	A	2	2	2	2	3	4	3	4	4
			B	0	0	0	1	4	5	6	9	10
			C	0	0	1	2	2	2	3	2	0
			Tot	2	2	3	5	9	11	12	15	14
			%	13.3333	13.3333	20	33.3333	60	73.3333	80	100	93.3333
		Hookw.	A	0	0	0	0	0	0	0	0	0
			B	0	0	0	0	1	2	2	2	2
			C	0	0	0	1	1	1	2	1	0
			Tot	0	0	0	1	2	3	4	3	2
			%	0	0	0	25	50	75	100	75	50
	LA261	Asc.	A	0	0	0	0	0	0	0	0	0
			B	0	0	0	0	0	0	0	0	0
			C	0	0	0	0	0	0	0	0	0
			Tot	0	0	0	0	0	0	0	0	0
			%	#DIV/0!	#DIV/0!	#DIV/0!	#DIV/0!	#DIV/0!	#DIV/0!	#DIV/0!	#DIV/0!	#DIV/0!
		Trich.	A	0	0	0	0	0	0	0	0	0
			B	0	0	0	0	0	0	0	0	0
			C	0	0	0	0	0	0	0	0	0
			Tot	0	0	0	0	0	0	0	0	0
			%	#DIV/0!	#DIV/0!	#DIV/0!	#DIV/0!	#DIV/0!	#DIV/0!	#DIV/0!	#DIV/0!	#DIV/0!
		Hookw.	A	0	0	3	4	4	7	10	11	11
			B	0	0	1	1	1	2	3	3	3
			C	0	1	1	1	1	1	1	0	0
			Tot	0	1	5	6	6	10	14	14	14
			%	0	7.14286	35.7143	42.8571	42.8571	71.4286	100	100	100
	LA266	Asc.	A	9	11	11	11	10	10	12	11	12
			B	10	36	42	46	47	50	47	48	40
			C	11	11	12	12	12	11	12	12	12
			Tot	30	58	65	69	69	71	71	71	64
			%	42.2535	81.6901	91.5493	97.1831	97.1831	100	100	100	90.1408
		Trich.	A	0	0	0	0	0	0	0	0	0
			B	0	0	0	0	0	0	0	0	0
			C	0	0	0	0	0	0	0	0	0
			Tot	0	0	0	0	0	0	0	0	0
			%	#DIV/0!	#DIV/0!	#DIV/0!	#DIV/0!	#DIV/0!	#DIV/0!	#DIV/0!	#DIV/0!	#DIV/0!
		Hookw.	A	1	2	3	3	3	3	3	4	4
			B	3	12	14	15	16	15	15	14	18
			C	1	3	3	3	3	3	3	3	3
			Tot	5	17	20	21	22	21	21	21	25
			%	20	68	80	84	88	84	84	84	100
	LA275	Asc.	A	Pictures not present
			B	7	11	12	31	40	99	106	103	104
			C	13	26	28	28	52	54	54	55	54
			Tot	20	37	40	59	92	153	160	158	158
			%	12.5	23.125	25	36.875	57.5	95.625	100	98.75	98.75
		Trich.	A	Pictures not present
			B	0	0	0	0	0	0	0	0	0
			C	0	0	0	0	0	0	0	0	0
			Tot	0	0	0	0	0	0	0	0	0
			%	#DIV/0!	#DIV/0!	#DIV/0!	#DIV/0!	#DIV/0!	#DIV/0!	#DIV/0!	#DIV/0!	#DIV/0!
		Hookw.	A	Pictures not present
			B	0	2	2	4	4	4	4	3	2
			C	1	1	1	1	6	7	7	7	7
			Tot	1	3	3	5	10	11	11	10	9
			%	9.09091	27.2727	27.2727	45.4545	90.9091	100	100	90.9091	81.8182
	LA287	Asc.	A	17	25	36	43	48	55	58	57	59
			B	14	31	51	79	103	135	139	139	125
			C	7	7	24	51	70	68	61	61	61
			Tot	38	63	111	173	221	258	258	257	245
			%	14.7287	24.4186	43.0233	67.0543	85.6589	100	100	99.6124	94.9612
		Trich.	A	0	0	0	0	0	0	0	0	0
			B	0	0	0	0	0	0	0	0	0
			C	0	0	0	0	0	0	0	0	0
			Tot	0	0	0	0	0	0	0	0	0
			%	#DIV/0!	#DIV/0!	#DIV/0!	#DIV/0!	#DIV/0!	#DIV/0!	#DIV/0!	#DIV/0!	#DIV/0!
		Hookw.	A	21	55	99	116	122	131	147	149	150
			B	28	86	130	145	208	213	218	216	206
			C	19	24	75	96	116	106	120	120	120
			Tot	68	165	304	357	446	450	485	485	476
			%	14.0206	34.0206	62.6804	73.6082	91.9588	92.7835	100	100	98.1443
	LA301	Asc.	A	128	221	355	440	480	495	508	490	486
			B	31	55	74	80	96	97	98	98	97
			C	38	138	202	334	508	564	582	591	521
			Tot	197	414	631	854	1084	1156	1188	1179	1104
			%	16.5825	34.8485	53.1145	71.8855	91.2458	97.3064	100	99.2424	92.9293
		Trich.	A	0	2	2	1	1	1	1	1	1
			B	0	0	0	0	0	0	0	0	0
			C	0	0	0	0	0	0	0	2	2
			Tot	0	2	2	1	1	1	1	3	3
			%	0	66.6667	66.6667	33.3333	33.3333	33.3333	33.3333	100	100
		Hookw.	A	0	1	1	1	2	3	3	3	2
			B	0	0	0	0	1	2	1	1	0
			C	0	0	0	2	2	2	3	2	1
			Tot	0	1	1	3	5	7	7	6	3
			%	0	14.2857	14.2857	42.8571	71.4286	100	100	85.7143	42.8571

## Sheet: Combined TZ, BR, LA
	Ascaris
	time	TA086BL	TA089BL	BR030	BR013	BR015	BR019	BR018	BR029	BR012	BR014	BR031	LA239	LA266	LA275	LA287	LA301	Average
	2	0	20	8.58951	5.55556	11.3618	3.88889	13.211	11.5385	9.73783	44.1176	6.38298	16.6667	42.2535	12.5	14.7287	16.5825	14.8197
	4	15.9091	27	21.9711	12.963	22.8848	11.1111	29.1743	24.5658	23.221	73.5294	23.4043	25	81.6901	23.125	24.4186	34.8485	29.676
	6	29.5455	55	38.8788	18.5185	30.2176	34.4444	55.0459	46.0298	28.839	79.4118	36.1702	35.4167	91.5493	25	43.0233	53.1145	43.7628
	8	59.0909	76	54.2495	40.7407	46.0113	62.2222	71.7431	68.1141	46.8165	82.3529	42.5532	56.25	97.1831	36.875	67.0543	71.8855	61.1964
	10	75	80	56.6908	53.7037	53.8276	79.4444	97.7982	82.8784	67.7903	82.3529	65.9574	66.6667	97.1831	57.5	85.6589	91.2458	74.6061
	14	86.3636	96	67.4503	74.0741	70.1048	100	100	87.8412	92.5094	91.1765	76.5957	75	100	95.625	100	97.3064	88.1279
	18	90.9091	100	78.481	92.5926	78.9686	98.8889	97.2477	98.8834	97.3783	100	85.1064	83.3333	100	100	100	100	93.8618
	24	88.6364	96	94.6655	100	88.1547	93.8889	93.578	100	100	91.1765	100	93.75	100	98.75	99.6124	99.2424	96.0909
	30	100	99	100	100	100	95.5556	94.3119	99.0074	97.3783	91.1765	95.7447	100	90.1408	98.75	94.9612	92.9293	96.8097
	Trichuris
	time	TA016FU	TA077BL	TA085BL	TA086BL	LA257												Average
	2	0	25	1.49254	7.14286	13.3333												9.39375
	4	8	31.25	7.46269	14.2857	13.3333												14.8663
	6	24	68.75	8.95522	21.4286	20												28.6268
	8	52	71.875	11.9403	14.2857	33.3333												36.6869
	10	52	68.75	17.9104	35.7143	60												46.8749
	14	84	81.25	38.806	35.7143	73.3333												62.6207
	18	100	96.875	52.2388	42.8571	80												74.3942
	24	96	96.875	83.5821	64.2857	100												88.1486
	30	96	100	100	100	93.3333												97.8667
	Hookworm
	time	TA077BL	TA085BL	BR030	LA233	LA239	LA251	LA261	LA266	LA275	LA287							Average
	2	6.66667	0	0	14.0992	16.2162	19.5652	0	20	9.09091	14.0206							9.96588
	4	46.6667	25	47.0588	28.9817	67.5676	39.1304	7.14286	68	27.2727	34.0206							39.0841
	6	80	37.5	82.3529	82.7676	97.2973	56.5217	35.7143	80	27.2727	62.6804							64.2107
	8	73.3333	75	88.2353	100	94.5946	67.3913	42.8571	84	45.4545	73.6082							74.4474
	10	80	81.25	94.1176	100	100	100	42.8571	88	90.9091	91.9588							86.9093
	14	86.6667	100	100	98.1723	97.2973	100	71.4286	84	100	92.7835							93.0348
	18	100	100	100	86.423	67.5676	91.3043	100	84	100	100							92.9295
	24	86.6667	100	88.2353	79.8956	81.0811	65.2174	100	84	90.9091	100							87.6005
	30	86.6667	100	88.2353	75.9791	62.1622	71.7391	100	100	81.8182	98.1443							86.4745
