# Supplementary material for: Modification and optimization of the FECPAKG2 protocol for the detection and quantification of soil-transmitted helminth eggs in human stool
Source: PLoS Negl Trop Dis. 2018 Oct 15;12(10):e0006655. doi: 10.1371/journal.pntd.0006655 (PMC6224113; doi:10.1371/journal.pntd.0006655)
Supplement: S1 Data — (XLSX) [file pntd.0006655.s004.xlsx]

## Sheet: Sheet1
	Evaluation of the effect of overnight sedimentation on the recovery rate of hookworm eggs in the FECPAKG2
	Mini-FLOTAC results of 5 selected samples
	Sample	Hookworm eggs counted	EPG					Sample 1	Sample2	Sample 3	Sample 4	Sample 5
	1	47	470				1h Sedimentation	51	544	238	646	255
	2	97	970				Overnight Sedimentation	153	357	221	1105	204
	3	118	1180
	4	227	2270
	5	34	340
	Fecpak G2 results after 1hr sedimentation and 20 min accumulation
	For each sample, 2 cassettes (A&B) were screened.
	Sample	Hookworm eggs counted	EPG	Average EPG
	1A	3	102	51
	1B	0	0
	2A	16	544	544
	2B	16	544
	3A	6	204	238
	3B	8	272
	4A	24	816	646
	4B	14	476
	5A	8	272	255
	5B	7	238
	Fecpak G2 results after OVERNIGHT sedimentation and 20 min accumulation
	For each sample, 2 cassettes (A&B) were screened.
	Sample	Hookworm eggs counted	EPG	Average EPG
	1A	9	306	153			t-Test: Paired Two Sample for Means	1h Sed	Overnight Sed
	1B	0	0				Mean	346.8	408
	2A	9	306	357			Variance	59042.7	157505
	2B	12	408				Observations	5	5
	3A	4	136	221			Pearson Correlation	0.811402
	3B	9	306				Hypothesized Mean Difference	0
	4A	39	1326	1105			df	4
	4B	26	884				t Stat	-0.558425
	5A	6	204	204			P(T<=t) one-tail	0.303167
	5B	6	204				t Critical one-tail	2.13185
							P(T<=t) two-tail	0.606335
							t Critical two-tail	2.77645
